# Supplementary material for: Quantitative characterization and analysis of the dynamic NF-κB response in microglia
Source: BMC Bioinformatics. 2011 Jul 5;12:276. doi: 10.1186/1471-2105-12-276 (PMC3158563; doi:10.1186/1471-2105-12-276)
Supplement: Additional file 2 — SBML model of microglial NF-κB activation. This .xml file is an SBML translation of the mathematical model originally developed in Matlab (MathWorks). Simulations correspond to the response of microglia cells following treatment with 10 ng/ml TNFα. [file 1471-2105-12-276-S2.XML]

<?xml version="1.0" encoding="UTF-8"?>
<sbml xmlns="http://www.sbml.org/sbml/level2/version3" level="2" version="3">
  <model metaid="COPASI1" id="Model_1" name="Microglia NF-kappaB regulatory network">
    <notes>
      <body xmlns="http://www.w3.org/1999/xhtml">
	  	  <p class="p1">This model is a translation from the original Matlab version
		  described in the article:<br/>
		  Quantitative characterization and analysis of the dynamic NF-kappaB response in microglia, 
		  by Sheppard P.W., Sun, X., Emery, J.F., Giffard, R.G., Khammash, M. (2011, submitted).<br/>
		  Any questions regarding the article should be addressed to the corresponding author: Mustafa Khammash (khammash@engr.ucsb.edu).
		  <br/></p>
		  
		  <p class="p1">
		  Some functionality of the original Matlab model was lost due to the translation into SBML; 
		  the original Matlab code is available upon request and can be obtained by contacting the corresponding author.
		  <br/></p>
		  
		  <p class="p1">
		  The model is intended to simulate the response of the NF-kB signaling network to constant TNFa stimulus (10ng/ml) 
		  beginning at time 0 seconds. 
		  The initial conditions of species provided in the file correspond to the 
		  equilibrium concentrations achieved at the final parameter values published in the article.
		  Any changes to the parameter values or simulations will affect the equilbrium concentrations 
		  and the simulation protocol must be changed to ensure accurate results.
		  To simulate with conditions or parameter values besides those described in the paper, 
		  the simulation must be carried out in multiple phases: <br/>
		  1. Equilibration:
		  Set all species concentrations to zero besides 
		  total NF-kB (assumed 0.08 microMolar in the cytoplasm) and total IKK 
		  (assumed 0.08 microMolar IKKn). Simulate with parameter TNF=0 for sufficient time 
		  for system to reach eqilibrium (~60000 sec).<br/>
		  2. Simulation with TNF stimulus present: Set the species concentrations 
		  to their equilbrium levels and set TNF=1 to simulate the application of 
		  10ng/ml TNF stimulus. The system can then be simulated for the specified amount
		  of time following application of the stimulus.
		  <br/><br/>
		  Note that the species concentrations are with respect to their local volume,
		  i.e. cytoplasm and nucleus. In the paper all species are scaled to the total
		  cell volume concentration. To convert cytoplasmic species to total cell concentration,
		  [tot cell conc] = [cyt conc]*kv/(1+kv), and for nuclear species,
		  [tot cell conc] = [nuc conc]*1/(1+kv), where 'kv' is the cytoplasm/nucleus volume ratio.
		  <br/></p>
		  		  
		  <p class="p1">
		  The SBML version of the model was first created with COPASI 4.5 (Build 30) and then exported to SBML Level 2 Version 3.
		  It was tested successfully on a Mac running OS X 10.5 using COPASI 4.6 and CellDesigner 4.1.
		  <br/></p>
	  </body>
    </notes>
    <listOfFunctionDefinitions>
      <functionDefinition id="function_1" name="Hill Cooperativity">
        <math xmlns="http://www.w3.org/1998/Math/MathML">
          <lambda>
            <bvar>
              <ci> substrate </ci>
            </bvar>
            <bvar>
              <ci> Shalve </ci>
            </bvar>
            <bvar>
              <ci> V </ci>
            </bvar>
            <bvar>
              <ci> h </ci>
            </bvar>
            <apply>
              <divide/>
              <apply>
                <times/>
                <ci> V </ci>
                <apply>
                  <power/>
                  <ci> substrate </ci>
                  <ci> h </ci>
                </apply>
              </apply>
              <apply>
                <plus/>
                <apply>
                  <power/>
                  <ci> Shalve </ci>
                  <ci> h </ci>
                </apply>
                <apply>
                  <power/>
                  <ci> substrate </ci>
                  <ci> h </ci>
                </apply>
              </apply>
            </apply>
          </lambda>
        </math>
      </functionDefinition>
      <functionDefinition id="function_3" name="Rate Law for IKK inactivation (A20 induced)">
        <math xmlns="http://www.w3.org/1998/Math/MathML">
          <lambda>
            <bvar>
              <ci> TNF </ci>
            </bvar>
            <bvar>
              <ci> IKK </ci>
            </bvar>
            <bvar>
              <ci> kiA20 </ci>
            </bvar>
            <bvar>
              <ci> A20 </ci>
            </bvar>
            <apply>
              <times/>
              <ci> TNF </ci>
              <ci> IKK </ci>
              <ci> kiA20 </ci>
              <ci> A20 </ci>
            </apply>
          </lambda>
        </math>
      </functionDefinition>
      <functionDefinition id="function_2" name="Rate Law for IKK activation">
        <math xmlns="http://www.w3.org/1998/Math/MathML">
          <lambda>
            <bvar>
              <ci> TNF </ci>
            </bvar>
            <bvar>
              <ci> ka </ci>
            </bvar>
            <bvar>
              <ci> substrate </ci>
            </bvar>
            <bvar>
              <ci> ha </ci>
            </bvar>
            <bvar>
              <ci> kmma </ci>
            </bvar>
            <bvar>
              <ci> ka20 </ci>
            </bvar>
            <bvar>
              <ci> A20 </ci>
            </bvar>
            <apply>
              <divide/>
              <apply>
                <times/>
                <apply>
                  <divide/>
                  <apply>
                    <times/>
                    <ci> TNF </ci>
                    <ci> ka </ci>
                    <apply>
                      <power/>
                      <ci> substrate </ci>
                      <ci> ha </ci>
                    </apply>
                  </apply>
                  <apply>
                    <plus/>
                    <apply>
                      <power/>
                      <ci> kmma </ci>
                      <ci> ha </ci>
                    </apply>
                    <apply>
                      <power/>
                      <ci> substrate </ci>
                      <ci> ha </ci>
                    </apply>
                  </apply>
                </apply>
                <ci> ka20 </ci>
              </apply>
              <apply>
                <plus/>
                <ci> ka20 </ci>
                <apply>
                  <times/>
                  <ci> TNF </ci>
                  <ci> A20 </ci>
                </apply>
              </apply>
            </apply>
          </lambda>
        </math>
      </functionDefinition>
    </listOfFunctionDefinitions>
    <listOfUnitDefinitions>
      <unitDefinition id="substance">
        <listOfUnits>
          <unit kind="mole" scale="-6"/>
        </listOfUnits>
      </unitDefinition>
      <unitDefinition id="micro_molar">
        <listOfUnits>
          <unit kind="mole" scale="-6"/>
          <unit kind="litre" scale="-1"/>
        </listOfUnits>
      </unitDefinition>
      <unitDefinition id="per_second">
	<listOfUnits>
	  <unit kind="second" exponent="-1"/>
	</listOfUnits>
      </unitDefinition>
      <unitDefinition id="per_micro_molar_per_second">
	<listOfUnits>
	  <unit kind="second" exponent="-1"/>
          <unit kind="mole" scale="6"/>
          <unit kind="litre" scale="1"/>
	</listOfUnits>
      </unitDefinition>

    </listOfUnitDefinitions>
    <listOfCompartments>
      <compartment id="cytoplasm" name="cytoplasm" size="1" units="volume"/>
      <compartment id="nucleus" name="nucleus" size=".2" units="volume"/>
    </listOfCompartments>
    <listOfSpecies>
      <species id="IkBa" name="IkBa" compartment="cytoplasm" initialConcentration="0.016588008661"/>
      <species id="IkBan" name="IkBan" compartment="nucleus" initialConcentration="0.006343173940"/>
      <species id="IkBaNFkB" name="IkBaNFkB" compartment="cytoplasm" initialConcentration="0.075592944919"/>
      <species id="IkBaNFkBn" name="IkBaNFkBn" compartment="nucleus" initialConcentration="0.001705252381"/>
      <species id="IkBat" name="IkBa_transcript" compartment="cytoplasm" initialConcentration="0.000042297621"/>
      <species id="A20" name="A20" compartment="cytoplasm" initialConcentration="0.001580472469"/>
      <species id="A20t" name="A20_transcript" compartment="cytoplasm" initialConcentration="0.000036755174"/>
      <species id="NFkB" name="NFkB" compartment="cytoplasm" initialConcentration="0.001350794655"/>
      <species id="NFkBn" name="NFkBn" compartment="nucleus" initialConcentration="0.013576049793"/>
      <species id="IKKn" name="IKK_native" compartment="cytoplasm" initialConcentration="0.08"/>
      <species id="IKKa" name="IKK_active" compartment="cytoplasm" initialConcentration="0"/>
      <species id="IKKi" name="IKK_inactivated" compartment="cytoplasm" initialConcentration="0"/>
      <species id="pIkBa" name="pIkBa" compartment="cytoplasm" initialConcentration="0"/>
      <species id="pIkBaNFkB" name="pIkBaNFkB" compartment="cytoplasm" initialConcentration="0"/>
      <species id="E3pIkBa" name="E3pIkBa" compartment="cytoplasm" initialConcentration="0"/>
      <species id="E3pIkBaNFkB" name="E3pIkBaNFkB" compartment="cytoplasm" initialConcentration="0"/>
      <species id="uIkBa" name="uIkBa" compartment="cytoplasm" initialConcentration="0"/>
      <species id="uIkBaNFkB" name="uIkBaNFkB" compartment="cytoplasm" initialConcentration="0"/>
    </listOfSpecies>
    <listOfParameters>
      <parameter id="h" name="h" value="2" units="dimensionless"/>
      <parameter id="k" name="k" value="0.065" units="micro_molar"/>
      <parameter id="TNF" name="TNF" value="1" units="dimensionless"/>
      <parameter id="ki1" name="ki1" value="0.0158" units="per_second"/>
      <parameter id="ki3a" name="ki3a" value="0.00132" units="per_second"/>
      <parameter id="c1" name="c1" value="2.55e-07" units="per_micro_molar_per_second"/>
      <parameter id="kv" name="kv" value="5" units="dimensionless"/>
      <parameter id="c2" name="c2" value="0.258" units="per_second"/>
      <parameter id="c2a" name="c2a" value="0.258" units="per_second"/>
      <parameter id="c1a" name="c1a" value="2.55e-07" units="per_micro_molar_per_second"/>
      <parameter id="c4" name="c4" value="0.006" units="per_second"/>
      <parameter id="ka" name="ka" value="0.000337" units="per_micro_molar_per_second"/>
      <parameter id="ke2a" name="ke2a" value="0.01" units="per_second"/>
      <parameter id="ka1a" name="ka1a" value="1" units="per_micro_molar_per_second"/>
      <parameter id="kd1a" name="kd1a" value="0.0005" units="per_second"/>
      <parameter id="ki" name="ki" value="9.23e-05" units="per_second"/>
      <parameter id="c4a" name="c4a" value="0.000518" units="per_second"/>
      <parameter id="kc1a" name="kc1a" value="1.73" units="per_micro_molar_per_second"/>
      <parameter id="ke1" name="ke1" value="0.000316" units="per_second"/>
      <parameter id="ke3a" name="ke3a" value="0.00066" units="per_second"/>
      <parameter id="kc2a" name="kc2a" value="1.73" units="per_micro_molar_per_second"/>
      <parameter id="c5a" name="c5a" value="2.2e-05" units="per_second"/>
      <parameter id="kp" name="kp" value="0.000290" units="per_second"/>
      <parameter id="kuc1" name="kuc1" value="0.00365" units="per_second"/>
      <parameter id="kupd" name="kupd" value="0.005" units="per_second"/>
      <parameter id="kua1" name="kua1" value="0.00365" units="per_second"/>
      <parameter id="c3a" name="c3a" value="0.000252" units="per_second"/>
      <parameter id="c3" name="c3" value="0.000290" units="per_second"/>
      <parameter id="kmmi" name="kmmi" value="0.0127" units="micro_molar"/>
      <parameter id="hi" name="hi" value="9" units="dimensionless"/>
      <parameter id="kmma" name="kmma" value="0.00771" units="micro_molar"/>
      <parameter id="ha" name="ha" value="3.78" units="dimensionless"/>
      <parameter id="kiA20" name="kiA20" value="0.639" units="per_second"/>
      <parameter id="ka20" name="ka20" value="0.00826" units="micro_molar"/>
      <parameter id="kua2" name="kua2" value="0.00365" units="per_second"/>
      <parameter id="kuc2" name="kuc2" value="0.00365" units="per_second"/>
    </listOfParameters>
    <listOfReactions>
      <reaction id="reaction_1" name="IkBa:NFkB binding">
        <listOfReactants>
          <speciesReference species="IkBa"/>
          <speciesReference species="NFkB"/>
        </listOfReactants>
        <listOfProducts>
          <speciesReference species="IkBaNFkB"/>
        </listOfProducts>
        <kineticLaw>
          <math xmlns="http://www.w3.org/1998/Math/MathML">
            <apply>
              <times/>
              <ci> cytoplasm </ci>
              <apply>
                <minus/>
                <apply>
                  <times/>
                  <ci> ka1a </ci>
                  <ci> IkBa </ci>
                  <ci> NFkB </ci>
                </apply>
                <apply>
                  <times/>
                  <ci> kd1a </ci>
                  <ci> IkBaNFkB </ci>
                </apply>
              </apply>
            </apply>
          </math>
        </kineticLaw>
      </reaction>
      <reaction id="reaction_2" name="IkB:NFkB binding (nuc)">
        <listOfReactants>
          <speciesReference species="IkBan"/>
          <speciesReference species="NFkBn"/>
        </listOfReactants>
        <listOfProducts>
          <speciesReference species="IkBaNFkBn"/>
        </listOfProducts>
        <kineticLaw>
          <math xmlns="http://www.w3.org/1998/Math/MathML">
            <apply>
              <times/>
              <ci> nucleus </ci>
              <apply>
                <minus/>
                <apply>
                  <times/>
                  <ci> ka1a </ci>
                  <ci> IkBan </ci>
                  <ci> NFkBn </ci>
                </apply>
                <apply>
                  <times/>
                  <ci> kd1a </ci>
                  <ci> IkBaNFkBn </ci>
                </apply>
              </apply>
            </apply>
          </math>
        </kineticLaw>
      </reaction>
      <reaction id="reaction_3" name="A20 transcription" reversible="false">
        <listOfReactants>
          <speciesReference species="NFkBn"/>
        </listOfReactants>
        <listOfProducts>
          <speciesReference species="A20t"/>
          <speciesReference species="NFkBn"/>
        </listOfProducts>
        <kineticLaw>
          <math xmlns="http://www.w3.org/1998/Math/MathML">
            <apply>
              <ci> function_1 </ci>
              <ci> NFkBn </ci>
              <ci> k </ci>
              <ci> c1 </ci>
              <ci> h </ci>
            </apply>
          </math>
        </kineticLaw>
      </reaction>
      <reaction id="reaction_4" name="tA20 degradation" reversible="false">
        <listOfReactants>
          <speciesReference species="A20t"/>
        </listOfReactants>
        <kineticLaw>
          <math xmlns="http://www.w3.org/1998/Math/MathML">
            <apply>
              <times/>
              <ci> cytoplasm </ci>
              <ci> c3 </ci>
              <ci> A20t </ci>
            </apply>
          </math>
        </kineticLaw>
      </reaction>
      <reaction id="reaction_5" name="A20 protein translation" reversible="false">
        <listOfReactants>
          <speciesReference species="A20t"/>
        </listOfReactants>
        <listOfProducts>
          <speciesReference species="A20"/>
          <speciesReference species="A20t"/>
        </listOfProducts>
        <kineticLaw>
          <math xmlns="http://www.w3.org/1998/Math/MathML">
            <apply>
              <times/>
              <ci> cytoplasm </ci>
              <ci> c2 </ci>
              <ci> A20t </ci>
            </apply>
          </math>
        </kineticLaw>
      </reaction>
      <reaction id="reaction_6" name="A20 degradation" reversible="false">
        <listOfReactants>
          <speciesReference species="A20"/>
        </listOfReactants>
        <kineticLaw>
          <math xmlns="http://www.w3.org/1998/Math/MathML">
            <apply>
              <times/>
              <ci> cytoplasm </ci>
              <ci> c4 </ci>
              <ci> A20 </ci>
            </apply>
          </math>
        </kineticLaw>
      </reaction>
      <reaction id="reaction_7" name="NFkB nuclear transport">
        <listOfReactants>
          <speciesReference species="NFkB"/>
        </listOfReactants>
        <listOfProducts>
          <speciesReference species="NFkBn"/>
        </listOfProducts>
        <kineticLaw>
          <math xmlns="http://www.w3.org/1998/Math/MathML">
            <apply>
              <minus/>
              <apply>
                <times/>
                <ci> ki1 </ci>
                <ci> NFkB </ci>
              </apply>
              <apply>
                <times/>
                <ci> ke1 </ci>
                <ci> NFkBn </ci>
              </apply>
            </apply>
          </math>
        </kineticLaw>
      </reaction>
      <reaction id="reaction_8" name="IkBaNFkB nuclear transport" reversible="false">
        <listOfReactants>
          <speciesReference species="IkBaNFkBn"/>
        </listOfReactants>
        <listOfProducts>
          <speciesReference species="IkBaNFkB"/>
        </listOfProducts>
        <kineticLaw>
          <math xmlns="http://www.w3.org/1998/Math/MathML">
            <apply>
              <times/>
              <ci> ke2a </ci>
              <ci> IkBaNFkBn </ci>
            </apply>
          </math>
        </kineticLaw>
      </reaction>
      <reaction id="reaction_9" name="IkBa nuclear transport">
        <listOfReactants>
          <speciesReference species="IkBa"/>
        </listOfReactants>
        <listOfProducts>
          <speciesReference species="IkBan"/>
        </listOfProducts>
        <kineticLaw>
          <math xmlns="http://www.w3.org/1998/Math/MathML">
            <apply>
              <minus/>
              <apply>
                <times/>
                <ci> ki3a </ci>
                <ci> IkBa </ci>
              </apply>
              <apply>
                <times/>
                <ci> ke3a </ci>
                <ci> IkBan </ci>
              </apply>
            </apply>
          </math>
        </kineticLaw>
      </reaction>
      <reaction id="reaction_10" name="IkBa transcription" reversible="false">
        <listOfReactants>
          <speciesReference species="NFkBn"/>
        </listOfReactants>
        <listOfProducts>
          <speciesReference species="NFkBn"/>
          <speciesReference species="IkBat"/>
        </listOfProducts>
        <kineticLaw>
          <math xmlns="http://www.w3.org/1998/Math/MathML">
            <apply>
              <ci> function_1 </ci>
              <ci> NFkBn </ci>
              <ci> k </ci>
              <ci> c1a </ci>
              <ci> h </ci>
            </apply>
          </math>
        </kineticLaw>
      </reaction>
      <reaction id="reaction_11" name="tIkBa degradation" reversible="false">
        <listOfReactants>
          <speciesReference species="IkBat"/>
        </listOfReactants>
        <kineticLaw>
          <math xmlns="http://www.w3.org/1998/Math/MathML">
            <apply>
              <times/>
              <ci> cytoplasm </ci>
              <ci> c3a </ci>
              <ci> IkBat </ci>
            </apply>
          </math>
        </kineticLaw>
      </reaction>
      <reaction id="reaction_12" name="IkBa protein translation" reversible="false">
        <listOfReactants>
          <speciesReference species="IkBat"/>
        </listOfReactants>
        <listOfProducts>
          <speciesReference species="IkBat"/>
          <speciesReference species="IkBa"/>
        </listOfProducts>
        <kineticLaw>
          <math xmlns="http://www.w3.org/1998/Math/MathML">
            <apply>
              <times/>
              <ci> cytoplasm </ci>
              <ci> c2a </ci>
              <ci> IkBat </ci>
            </apply>
          </math>
        </kineticLaw>
      </reaction>
      <reaction id="reaction_13" name="IkBa const. degradation" reversible="false">
        <listOfReactants>
          <speciesReference species="IkBa"/>
        </listOfReactants>
        <kineticLaw>
          <math xmlns="http://www.w3.org/1998/Math/MathML">
            <apply>
              <times/>
              <ci> cytoplasm </ci>
              <ci> c4a </ci>
              <ci> IkBa </ci>
            </apply>
          </math>
        </kineticLaw>
      </reaction>
      <reaction id="reaction_14" name="bound IkBa degradation (cyt)" reversible="false">
        <listOfReactants>
          <speciesReference species="IkBaNFkB"/>
        </listOfReactants>
        <listOfProducts>
          <speciesReference species="NFkB"/>
        </listOfProducts>
        <kineticLaw>
          <math xmlns="http://www.w3.org/1998/Math/MathML">
            <apply>
              <times/>
              <ci> cytoplasm </ci>
              <ci> c5a </ci>
              <ci> IkBaNFkB </ci>
            </apply>
          </math>
        </kineticLaw>
      </reaction>
      <reaction id="reaction_15" name="IKK activation" reversible="false">
        <listOfReactants>
          <speciesReference species="IKKn"/>
        </listOfReactants>
        <listOfProducts>
          <speciesReference species="IKKa"/>
        </listOfProducts>
        <listOfModifiers>
          <modifierSpeciesReference species="A20"/>
        </listOfModifiers>
        <kineticLaw>
          <math xmlns="http://www.w3.org/1998/Math/MathML">
            <apply>
              <times/>
              <ci> cytoplasm </ci>
              <apply>
                <ci> function_2 </ci>
                <ci> TNF </ci>
                <ci> ka </ci>
                <ci> IKKn </ci>
                <ci> ha </ci>
                <ci> kmma </ci>
                <ci> ka20 </ci>
                <ci> A20 </ci>
              </apply>
            </apply>
          </math>
        </kineticLaw>
      </reaction>
      <reaction id="reaction_16" name="IKKn production" reversible="false">
        <listOfReactants>
          <speciesReference species="IKKi"/>
        </listOfReactants>
        <listOfProducts>
          <speciesReference species="IKKn"/>
        </listOfProducts>
        <kineticLaw>
          <math xmlns="http://www.w3.org/1998/Math/MathML">
            <apply>
              <times/>
              <ci> cytoplasm </ci>
              <ci> kp </ci>
              <ci> IKKi </ci>
            </apply>
          </math>
        </kineticLaw>
      </reaction>
      <reaction id="reaction_17" name="IKKa inactivation (constitutive)" reversible="false">
        <listOfReactants>
          <speciesReference species="IKKa"/>
        </listOfReactants>
        <listOfProducts>
          <speciesReference species="IKKi"/>
        </listOfProducts>
        <kineticLaw>
          <math xmlns="http://www.w3.org/1998/Math/MathML">
            <apply>
              <times/>
              <ci> cytoplasm </ci>
              <apply>
                <ci> function_1 </ci>
                <ci> IKKa </ci>
                <ci> kmmi </ci>
                <ci> ki </ci>
                <ci> hi </ci>
              </apply>
            </apply>
          </math>
        </kineticLaw>
      </reaction>
      <reaction id="reaction_18" name="pIkBa degradation" reversible="false">
        <listOfReactants>
          <speciesReference species="pIkBa"/>
        </listOfReactants>
        <kineticLaw>
          <math xmlns="http://www.w3.org/1998/Math/MathML">
            <apply>
              <times/>
              <ci> cytoplasm </ci>
              <ci> c4a </ci>
              <ci> pIkBa </ci>
            </apply>
          </math>
        </kineticLaw>
      </reaction>
      <reaction id="reaction_19" name="pIkBaNFkB degradation" reversible="false">
        <listOfReactants>
          <speciesReference species="pIkBaNFkB"/>
        </listOfReactants>
        <listOfProducts>
          <speciesReference species="NFkB"/>
        </listOfProducts>
        <kineticLaw>
          <math xmlns="http://www.w3.org/1998/Math/MathML">
            <apply>
              <times/>
              <ci> cytoplasm </ci>
              <ci> c5a </ci>
              <ci> pIkBaNFkB </ci>
            </apply>
          </math>
        </kineticLaw>
      </reaction>
      <reaction id="reaction_20" name="IkBa phosphorylation" reversible="false">
        <listOfReactants>
          <speciesReference species="IKKa"/>
          <speciesReference species="IkBa"/>
        </listOfReactants>
        <listOfProducts>
          <speciesReference species="pIkBa"/>
          <speciesReference species="IKKa"/>
        </listOfProducts>
        <kineticLaw>
          <math xmlns="http://www.w3.org/1998/Math/MathML">
            <apply>
              <times/>
              <ci> cytoplasm </ci>
              <ci> kc1a </ci>
              <ci> IKKa </ci>
              <ci> IkBa </ci>
            </apply>
          </math>
        </kineticLaw>
      </reaction>
      <reaction id="reaction_21" name="IkBaNFkB phosphorylation" reversible="false">
        <listOfReactants>
          <speciesReference species="IKKa"/>
          <speciesReference species="IkBaNFkB"/>
        </listOfReactants>
        <listOfProducts>
          <speciesReference species="pIkBaNFkB"/>
          <speciesReference species="IKKa"/>
        </listOfProducts>
        <kineticLaw>
          <math xmlns="http://www.w3.org/1998/Math/MathML">
            <apply>
              <times/>
              <ci> cytoplasm </ci>
              <ci> kc2a </ci>
              <ci> IKKa </ci>
              <ci> IkBaNFkB </ci>
            </apply>
          </math>
        </kineticLaw>
      </reaction>
      <reaction id="reaction_22" name="nIkBa degradation" reversible="false">
        <listOfReactants>
          <speciesReference species="IkBan"/>
        </listOfReactants>
        <kineticLaw>
          <math xmlns="http://www.w3.org/1998/Math/MathML">
            <apply>
              <times/>
              <ci> nucleus </ci>
              <ci> c4a </ci>
              <ci> IkBan </ci>
            </apply>
          </math>
        </kineticLaw>
      </reaction>
      <reaction id="reaction_23" name="pIkBaNFkB E3 ligase complex formation" reversible="false">
        <listOfReactants>
          <speciesReference species="pIkBaNFkB"/>
        </listOfReactants>
        <listOfProducts>
          <speciesReference species="E3pIkBaNFkB"/>
        </listOfProducts>
        <kineticLaw>
          <math xmlns="http://www.w3.org/1998/Math/MathML">
            <apply>
              <times/>
              <ci> cytoplasm </ci>
              <ci> kua2 </ci>
              <ci> pIkBaNFkB </ci>
            </apply>
          </math>
        </kineticLaw>
      </reaction>
      <reaction id="reaction_24" name="pIkBaNFkB ubiquitination" reversible="false">
        <listOfReactants>
          <speciesReference species="E3pIkBaNFkB"/>
        </listOfReactants>
        <listOfProducts>
          <speciesReference species="uIkBaNFkB"/>
        </listOfProducts>
        <kineticLaw>
          <math xmlns="http://www.w3.org/1998/Math/MathML">
            <apply>
              <times/>
              <ci> cytoplasm </ci>
              <ci> kuc2 </ci>
              <ci> E3pIkBaNFkB </ci>
            </apply>
          </math>
        </kineticLaw>
      </reaction>
      <reaction id="reaction_25" name="uIkBaNFkB degradation" reversible="false">
        <listOfReactants>
          <speciesReference species="uIkBaNFkB"/>
        </listOfReactants>
        <listOfProducts>
          <speciesReference species="NFkB"/>
        </listOfProducts>
        <kineticLaw>
          <math xmlns="http://www.w3.org/1998/Math/MathML">
            <apply>
              <times/>
              <ci> cytoplasm </ci>
              <ci> kupd </ci>
              <ci> uIkBaNFkB </ci>
            </apply>
          </math>
        </kineticLaw>
      </reaction>
      <reaction id="reaction_26" name="pIkBa E3 ligase complex formation" reversible="false">
        <listOfReactants>
          <speciesReference species="pIkBa"/>
        </listOfReactants>
        <listOfProducts>
          <speciesReference species="E3pIkBa"/>
        </listOfProducts>
        <kineticLaw>
          <math xmlns="http://www.w3.org/1998/Math/MathML">
            <apply>
              <times/>
              <ci> cytoplasm </ci>
              <ci> kua1 </ci>
              <ci> pIkBa </ci>
            </apply>
          </math>
        </kineticLaw>
      </reaction>
      <reaction id="reaction_27" name="pIkBa ubiquitination" reversible="false">
        <listOfReactants>
          <speciesReference species="E3pIkBa"/>
        </listOfReactants>
        <listOfProducts>
          <speciesReference species="uIkBa"/>
        </listOfProducts>
        <kineticLaw>
          <math xmlns="http://www.w3.org/1998/Math/MathML">
            <apply>
              <times/>
              <ci> cytoplasm </ci>
              <ci> kuc1 </ci>
              <ci> E3pIkBa </ci>
            </apply>
          </math>
        </kineticLaw>
      </reaction>
      <reaction id="reaction_28" name="uIkBa degradation" reversible="false">
        <listOfReactants>
          <speciesReference species="uIkBa"/>
        </listOfReactants>
        <kineticLaw>
          <math xmlns="http://www.w3.org/1998/Math/MathML">
            <apply>
              <times/>
              <ci> cytoplasm </ci>
              <ci> kupd </ci>
              <ci> uIkBa </ci>
            </apply>
          </math>
        </kineticLaw>
      </reaction>
      <reaction id="reaction_29" name="IKK inactivation (A20 induced)" reversible="false">
        <listOfReactants>
          <speciesReference species="IKKa"/>
        </listOfReactants>
        <listOfProducts>
          <speciesReference species="IKKi"/>
        </listOfProducts>
        <listOfModifiers>
          <modifierSpeciesReference species="A20"/>
        </listOfModifiers>
        <kineticLaw>
          <math xmlns="http://www.w3.org/1998/Math/MathML">
            <apply>
              <times/>
              <ci> cytoplasm </ci>
              <apply>
                <ci> function_3 </ci>
                <ci> TNF </ci>
                <ci> IKKa </ci>
                <ci> kiA20 </ci>
                <ci> A20 </ci>
              </apply>
            </apply>
          </math>
        </kineticLaw>
      </reaction>
    </listOfReactions>
  </model>
</sbml>
